# Supplementary material for: Multiplex immunofluorescence microscopy assays for pharmacodynamic assessment of MET tyrosine kinase activation in the plasma membrane and nucleus
Source: PLoS One. 2026 May 12;21(5):e0349090. doi: 10.1371/journal.pone.0349090 (PMC13166943; doi:10.1371/journal.pone.0349090)
Supplement: S5 Fig — Each spreadsheet tab contains the raw data corresponding to the specified figure panel. (XLSX) [file pone.0349090.s005.xlsx]

## Sheet: Fig 1D
	pY1235-MET triplicate values			total MET triplicate values
GTL16	42.2281	30.736	26.5412	49.2365	54.5494	47.565
HT29	11.3911	9.64947	20.0131	33.7482	35.7744	38.8363
MDA-MB-231	8.52866	6.84794	6.68506	4.37922	10.5991	3.74035
SNU1	0.001	0.009903	0.001	0.237892	0.028626	0.22377

## Sheet: Fig 2C
pY1235-MET			total MET
vehicle	12.5 mg/kg Crizotinib	25 mg/kg Crizotinib	vehicle	12.5 mg/kg Crizotinib	25 mg/kg Crizotinib
7.44268	3.74018	0.00650019	11.1263	8.76044	7.87845
8.99885	6.45051	0	9.7339	9.6682	6.73837
8.9597	1.94719	0	9.90275	8.26825	7.14353
3.46374	0.883433	0	7.4346	6.572	8.57555
5.03215	1.94248	0	8.06682	8.39957	6.26032
6.21166	7.6003	0	8.8645	7.72931	6.29521
8.63512	3.85034	0.061983	6.48905	3.52561	7.74691
0.270268	2.07826	0	3.04811	3.66708	6.06823
3.93803	4.05192	0	6.54603	8.87375	5.02625
	1.32393	0		8.10137	5.5616
	3.52436	0		9.92003	8.65623
	0.158073	0		7.37262	4.77731

## Sheet: Fig 2D
	ELISA	IFA
vehicle	3.42	55.64
vehicle	10.22	-9.88
vehicle	-8.61	-18.15
vehicle	-5.03	-27.61
12.5	-36.17	-25.63
12.5	-58.27	-36.11
12.5	-35.64	-38.85
12.5	-71.07	-69.32
25	-99.06	-99.96
25	-99.46	-100
25	-96.58	-99.62
25	-98.29	-100

## Sheet: Fig 3B
Vehicle	Tivantinib	Pazopanib	Combo QD	Combo BID
88.4317	29.4953	114.23	18.4113	33.3986
21.9833	19.9069	88.5875	38.4068	20.1416
24.8838	38.2261	123.561	7.99994	10.7629
38.9637	27.9385	57.3155	31.6453	14.6942
28.3695	34.3304	71.2722	27.3449
			18.1601

## Sheet: Fig 4C
%MAP pY1235-MET			%MAP total MET			%MAP colocalized pY1235-MET + total MET
SNU5	HT29	MDA-MB-231	SNU5	HT29	MDA-MB-231	SNU5	HT29	MDA-MB-231
31.0812	26.236	0.0170997	55.5188	17.2079	1.28127	24.0443	6.2622	0.00160938
25.6912	26.2561	0.310609	59.4823	19.156	0.930825	20.3629	6.99462	0.00341219
46.3003	22.0474	0.0844568	60.8872	16.6107	0.578735	37.9233	5.4445	0.00144195
44.2446	23.5212	0.0225389	56.48	11.7568	0.989591	32.3405	4.09111	0
38.8738	23.3146	0.0516148	58.5103	5.33682	0.206564	29.2519	2.10712	0.00620219
41.702	21.2972	0.0748484	56.5939	5.79498	0.306001	31.443	2.0395	0.00227126
42.6887	30.8382	0.0364391	55.6689	9.0705	0.867629	31.8143	4.19818	0.00115181
32.9942	27.5026	0.0419349	59.0135	9.83217	0.201862	26.3526	4.19035	0.00379138
40.865	24.4422	0.0431674	51.9658	7.7452	0.0884302	29.1123	2.67964	0.00314325

## Sheet: Fig 5C
%MAP pY1235-MET			%MAP total MET			%MAP colocalized pY1235-MET + total MET
ovarian	esophageal	unknown	ovarian	esophageal	unknown	ovarian	esophageal	unknown
50.2921	12.2093	3.14507	56.0021	41.2801	29.9324	37.8684	10.8232	2.4435
27.3798	7.21533	2.35273	43.9946	43.7811	25.3016	21.7367	6.51331	1.78151
33.6185	0.0114315	0.871788	51.047	43.8238	16.2952	27.1561	0.00971678	0.556586
20.5982	0.016331	1.58592	49.7681	47.7779	21.4398	17.4254	0.00371159	0.937988
18.9481	9.33656	1.49344	52.0163	43.4339	20.2082	16.1141	8.39874	1.00758
13.3874		2.19111	52.8177		21.3153	11.3827		1.55782
14.0845		1.30765	48.3224		18.598	10.1496		0.901663
13.297		1.78172	41.0628		23.9074	9.916		1.25391
11.8691		1.88905	46.2472		24.0477	9.87112		1.24143
14.2814			46.0351			10.6154
20.5057			47.9323			14.6408
36.5447			47.6098			27.0869
50.9001			55.4121			38.2064
32.4421			41.612			22.6325
33.6672			46.5894			24.454
35.8866			46.9344			26.5746
36.9726			52.0486			29.4308
23.3985			39.8171			16.6601
22.4992			41.9088			17.6768
14.2279			29.9153			11.8032

## Sheet: Fig 6C
Wildtype SCID	hHGF ki/ki
27.4775	72.795
31.35	49.1025
2.45	67.45
39.42	66.2425
37.085	41.19
	54.065

## Sheet: Fig 7B
% nuclear area positive pY1235-MET
Region 1	Region 2	Region 3
11.0926	3.05416	24.3054
27.641	2.52382	12.6936
14.1915	1.50551	16.6805
15.479

## Sheet: Fig 8B
	pY1235MET			total MET
A1	0.0258225	0.412171	0.0122358	0.5649	1.98751	0.285423
A2	0.00569092	0.11107	0.0378338	0	0.313236	0.174353
B7	98.1868	120.607	115.855	16.718	8.36006	15.2814
B8	151.25	143.873	119.689	44.7456	29.1506	26.3512
C5	14.9941	12.3458	13.4638	9.60841	1.15246	5.52529
C6	2.98918	12.2357	6.77407	2.25072	2.84757	0.832475
C11	24.0182	8.77132	11.7781	17.3436	6.05662	4.73083
C12	37.115	29.8328	18.1904	8.05335	10.0528	10.1381
E7	53.031	49.629	99.7748	41.6443	52.9737	69.242
E8	124.472	58.851	125.278	68.4311	47.6632	55.176

## Sheet: Fig 9B
	pY1235MET			total MET
A1	12.4885	8.75118	14.2277	11.4726	5.95416	11.4002
A2	10.431	13.1884	8.92102	5.94801	0.643527	2.25261
A7	69.023	52.6567	32.1284	17.0211	9.83356	9.64977
A8	46.2137	47.9972	15.9633	8.72283	13.4368	1.86744
B5	51.4455	75.0113	62.8246	28.4605	30.122	21.139
B6	79.9602	90.3852	84.9305	36.5971	30.227	26.8633
B7	16.119	14.3635	6.87638	49.5293	52.8744	44.1595
B8	3.5319	19.6382	29.8914	26.5599	49.1848	53.1688
B11	82.2906	66.8672	54.0667	5.54821	20.5318	9.10134
B12	53.4951	60.6852	51.0101	1.71678	8.1915	4.46951
E11	13.1362	15.3692	5.63725	96.0263	101.918	93.9992
E12	58.8945	29.9948	17.0944	54.3751	56.9689	64.2616

[truncated: 5 more sheets: Fig 9C, S2 Fig A, S2 Fig B, S2 Fig C, S2 Fig D]
